# Supplementary material for: Ammonia and Nematode Ascaroside Are Synergistic in Trap Formation in Arthrobotrys oligospora
Source: Pathogens. 2023 Aug 31;12(9):1114. doi: 10.3390/pathogens12091114 (PMC10536950; doi:10.3390/pathogens12091114)
Supplement: Supplementary file 1 [file pathogens-12-01114-s001.zip]

Archive with 1 entries (1 files):
- pathogens-2555357-supplementary.pdf
